# Supplementary material for: Symptoms of psychological distress amongst women during the COVID-19 pandemic in Saudi Arabia
Source: PLoS One. 2022 May 23;17(5):e0268642. doi: 10.1371/journal.pone.0268642 (PMC9126401; doi:10.1371/journal.pone.0268642)
Supplement: S1 Data — (XLSX) [file pone.0268642.s001.xlsx]

## Sheet: Question form
ID	Question	Answer	value
S1		never	0
		occasionally	1
	Compared to usual, I feel more nervous and anxious	sometimes	2
		often	3
		Most of the time	4
S2	I feel insecure and bought a lot of masks, medications, sanitizer, gloves and/or other home supplies	never	0
		occasionally	1
		sometimes	2
		often	3
		Most of the time	4
S3	I can’t stop myself from imagining myself or my family being infected and feel terrified and anxious about it	never	0
		occasionally	1
		sometimes	2
		often	3
		Most of the time	4
S4		never	0
		occasionally	1
	I feel empty and helpless no matter what I do	sometimes	2
		often	3
		Most of the time	4
S5		never	0
	I feel sympathetic to the COVID-19 patients and their families. I feel sad about them.	occasionally	1
		sometimes	2
		often	3
		Most of the time	4
S6		never	0
		occasionally	1
	I feel helpless and angry about people around me, governors, and media	sometimes	2
		often	3
		Most of the time	4
S7		never	0
	I am losing faith in the people around me	occasionally	1
		sometimes	2
		often	3
		Most of the time	4
S8	I collect information about COVID-19 all day. Even if it’s not necessary, I can’t stop myself	never	0
		occasionally	1
		sometimes	2
		often	3
		Most of the time	4
S9	I will believe the COVID-19 information from all sources without any evaluation	never	0
		occasionally	1
		sometimes	2
		often	3
		Most of the time	4
S10	I would rather believe in negative news about COVID-19 and be skeptical about the good news	never	0
		occasionally	1
		sometimes	2
		often	3
		Most of the time	4
S11		never	0
		occasionally	1
	I am constantly sharing news about COVID-19(mostly negative news)	sometimes	2
		often	3
		Most of the time	4
S12		never	0
		occasionally	1
	I avoid watching COVID-19 news, since I am to scared to do so	sometimes	2
		often	3
		Most of the time	4
S13		never	0
		occasionally	1
	I am more irritable and have frequent conflicts with my family	sometimes	2
		often	3
		Most of the time	4
S14		never	0
		occasionally	1
	I feel tired and sometimes even exhausted	sometimes	2
		often	3
		Most of the time	4
S15		never	0
		occasionally	1
	Due to feelings of anxiety, my reactions are becoming sluggish.	sometimes	2
		often	3
		Most of the time	4
S16		never	0
		occasionally	1
	I find it hard to concentrate	sometimes	2
		often	3
		Most of the time	4
S17		never	0
		occasionally	1
	I find it hard to make any decisions	sometimes	2
		often	3
		Most of the time	4
S18		never	0
		occasionally	1
	During this COVID-19 period, I often feel dizzy or have back pain and chest distress	sometimes	2
		often	3
		Most of the time	4
S19		never	0
	During this COVID-19 period, I often feel stomach pain, bloating, and other stomach discomfort	occasionally	1
		sometimes	2
		often	3
		Most of the time	4
S20		never	0
		occasionally	1
	I feel uncomfortable when communicating with others	sometimes	2
		often	3
		Most of the time	4
S21		never	0
		occasionally	1
	Recently, I rarely talk to my family	sometimes	2
		often	3
		Most of the time	4
S22		never	0
	I cannot sleep well. I always dream about myself or my family being infected by COVID-19	occasionally	1
		sometimes	2
		often	3
		Most of the time	4
S23		never	0
		occasionally	1
	I lost my appetite	sometimes	2
		often	3
		Most of the time	4
S24		never	0
		occasionally	1
	I have constipation or frequent urination	sometimes	2
		often	3
		Most of the time	4
		Raw Score	= sum of value of each question
	Introduction to:	Display Score	= Raw Score + 4
	Don’t panic about this coronavirus, keep calm. Let’s pay attention to our mental health by filling out this CPDI assessment. Instructions: Please select the frequency of the below activities in the last week. Now, let’s start!	Cutoff Score (Display Score)	Normal: 0-28 Mild: 29-52 Severe: 53-100
